# Supplementary material for: Traumatic Aortic Dissection as a Unique Clinical Entity: A Single-Center Retrospective Study
Source: J Clin Med. 2023 Dec 6;12(24):7535. doi: 10.3390/jcm12247535 (PMC10744057; doi:10.3390/jcm12247535)
Supplement: Supplementary file 1 [file jcm-12-07535-s001.zip]

Archive with 1 entries (1 files):
- jcm-2697986-supplementary.pdf
